# Supplementary material for: Hierarchical Action of Mulberry miR156 in the Vegetative Phase Transition
Source: Int J Mol Sci. 2021 May 24;22(11):5550. doi: 10.3390/ijms22115550 (PMC8197408; doi:10.3390/ijms22115550)
Supplement: Supplementary file 1 [file ijms-22-05550-s001.zip › ijms-1166087-supplmentary/Table S1.xlsx]

## Sheet: Sheet1
Table S1. Predicted target genes of mno-miR156 (Expectation ≤4.0).
Target_Acc.	Expectation	UPE$	miRNA_start	miRNA_end	Target_start	Target_end	alignment	Target_aligned_fragment	Inhibition
Morus010792	0	-1	1	21	1554	1574	:::::::::::::::::::::	GUGCUCUCUAUCUUCUGUCAA	Cleavage
Morus010123	1	-1	1	21	2201	2221	::::::::::::::::::::	GUGCUCUCUAUCUUCUGUCAU	Cleavage
Morus015493	1.5	-1	1	21	2135	2155	::::::::: :::::::::::	GUGCUCUCUCUCUUCUGUCAA	Cleavage
Morus018032	1.5	-1	1	21	2589	2609	::::::::: :::::::::::	GUGCUCUCUCUCUUCUGUCAA	Cleavage
Morus014488	1.5	-1	1	21	2018	2038	:::::::: :::::::::::	UUGCUCUCUCUCUUCUGUCAA	Cleavage
Morus021290	2	-1	1	21	1586	1606	: .:::::::::::::::.:	UUUUUCUCUAUCUUCUGUCGA	Cleavage
Morus017456	2.5	-1	1	21	1220	1240	::::::::: ::::::::::	GUGCUCUCUCUCUUCUGUCAU	Cleavage
Morus026457	2.5	-1	1	21	2801	2821	::::::::: ::::::::::	GUGCUCUCUCUCUUCUGUCAU	Cleavage
Morus026689	2.5	-1	1	21	549	569	:::::.:.:::.::::::.:.	GUGCUUUUUAUUUUCUGUUAG	Cleavage
Morus002371	2.5	-1	1	21	3369	3389	:::::.:::::.:::: ::::	GUGCUUUCUAUUUUCUAUCAA	Cleavage
Morus011698	2.5	-1	1	21	3694	3714	: :.:.:::.::::::::..:	GAGUUUUCUGUCUUCUGUUGA	Cleavage
Morus017876	2.5	-1	1	21	3883	3903	:.:.:::.:.::::::.::	UAGUUUUCUGUUUUCUGUUAA	Cleavage
Morus006566	2.5	-1	1	21	1116	1136	:.:: .::::::.::::::	CCGUUCAUUAUCUUUUGUCAA	Cleavage
Morus020784	3	-1	1	21	886	906	:::::: ::::.::.:::.:.	GUGCUCGCUAUUUUUUGUUAG	Cleavage
Morus010322	3	-1	1	21	1416	1436	::::.::: ::::::::::	UUGCUUUCUCUCUUCUGUCAU	Cleavage
Morus019743	3	-1	1	21	355	375	::::.:::.:.::::::.:	AUGCUUUCUGUUUUCUGUUAC	Cleavage
Morus019740	3	-1	1	21	352	372	::::.:::.:.::::::.:	AUGCUUUCUGUUUUCUGUUAC	Cleavage
Morus009607	3	-1	1	21	10311	10331	::.::::: ::::::::::	AUGUUCUCUCUCUUCUGUCAU	Cleavage
Morus017721	3	-1	1	21	1780	1800	::::.:::::.:: :::.::	UUGCUUUCUAUUUUGUGUUAA	Cleavage
Morus023320	3	-1	1	21	842	862	::.:::::::.::.:::: :	AUGUUCUCUAUUUUUUGUCCA	Cleavage
Morus025223	3	-1	1	21	825	845	::::.:.:::.::::: :::	UUGCUUUUUAUUUUCUGCCAA	Cleavage
Morus001813	3	-1	1	21	2944	2964	: :::::::::: ::::.::	UUUCUCUCUAUCUGCUGUUAA	Cleavage
Morus024956	3	-1	1	21	10449	10469	:::::::.:.::::: .::	UCGCUCUCUGUUUUCUGAUAA	Cleavage
Morus016851	3	-1	1	21	1082	1102	: : .:::::.:::::::::	UUCCAUUCUAUUUUCUGUCAA	Cleavage
Morus002091	3	-1	1	21	806	826	:. .:.:.:::::::::::	UAGUGUUUUGUCUUCUGUCAA	Cleavage
Morus005491	3	-1	1	21	1085	1105	: :.:.: ::::::.:::::.	GAGUUUUGUAUCUUUUGUCAG	Cleavage
Morus003615	3	-1	1	21	1548	1568	: ::.:::.:::::::::	UGCCACUUUAUUUUCUGUCAA	Cleavage
Morus007253	3	-1	1	21	1848	1868	:.: :.:::.::.::::::	UAGUUAUUUAUUUUUUGUCAA	Cleavage
Morus016242	3.5	-1	1	21	479	499	:::::.:::.::::.: :.::	GUGCUUUCUGUCUUUUUUUAA	Cleavage
Morus024051	3.5	-1	1	21	1273	1293	:::::.:.:::.:::: :.::	GUGCUUUUUAUUUUCUUUUAA	Cleavage
Morus017300	3.5	-1	1	21	965	985	:: .:.:.::::::.:::.::	GUUUUUUUUAUCUUUUGUUAA	Cleavage
Morus013882	3.5	-1	1	21	3552	3572	::::::.:::::::: :.:	AUGCUCUUUAUCUUCUCUUAU	Cleavage
Morus020690	3.5	-1	1	21	2679	2699	:::::::: :.:::: ::::	UUGCUCUCUUUUUUCUUUCAA	Cleavage
Morus015502	3.5	-1	1	21	2375	2395	::::::.:::: :::::...	CUGCUCUUUAUCAUCUGUUGG	Cleavage
Morus001021	3.5	-1	1	21	725	745	::.:::::: :::::: :::	AUGUUCUCUAACUUCUGCCAA	Translation
Morus002564	3.5	-1	1	21	4996	5016	::.:::::: :::::: :::	AUGUUCUCUAACUUCUGCCAA	Translation
Morus027402	3.5	-1	1	21	362	382	:::.::::::::::..:	GAAAUCUUUAUCUUCUGUUGA	Cleavage
Morus027402	3.5	-1	1	21	393	413	:::.::::::::::..:	GAAAUCUUUAUCUUCUGUUGA	Cleavage
Morus009405	3.5	-1	1	21	1659	1679	: .:::.:::.::.:::.::	UUUUUCUUUAUUUUUUGUUAA	Cleavage
Morus018642	3.5	-1	1	21	1276	1296	::::::::.::.:::.:	UCACUCUCUAUUUUUUGUUAU	Cleavage
Morus009052	3.5	-1	1	21	1592	1612	::.:: ::::.::.:::..:	AUGUUCACUAUUUUUUGUUGA	Cleavage
Morus003140	3.5	-1	1	21	2592	2612	:::.::::::.:::::.	AAUGUCUUUAUCUUUUGUCAG	Cleavage
Morus019548	3.5	-1	1	21	2819	2839	:.::::::::.:::.::	GACAUUUCUAUCUUUUGUUAA	Cleavage
Morus017587	3.5	-1	1	21	4031	4051	: ::.:.:::::::: ::::	AUUCUUUUUAUCUUCUAUCAA	Cleavage
Morus019787	3.5	-1	1	21	1061	1081	:::::.:.::::::.::	GAAGUCUCUGUUUUCUGUUAA	Cleavage
Morus014315	3.5	-1	1	21	1635	1655	::: ::.:.:::::: ::::	UUGCACUUUGUCUUCUAUCAA	Cleavage
Morus004860	3.5	-1	1	21	4640	4660	: ::.:.:::.::.:::.::	UUUCUUUUUAUUUUUUGUUAA	Cleavage
Morus015157	3.5	-1	1	21	4876	4896	:::.::::::.:::::.	AAUAUCUUUAUCUUUUGUCAG	Cleavage
Morus011799	3.5	-1	1	21	1346	1366	:::: ::: :.::::::.::	UUGCUGUCUUUUUUCUGUUAA	Cleavage
Morus027086	3.5	-1	1	21	4351	4371	.:.:.::::::::::::	AGUUUUUUUAUCUUCUGUCAU	Cleavage
Morus017772	3.5	-1	1	21	3617	3637	:::.::::::.:::::.	AAUGUCUUUAUCUUUUGUCAG	Cleavage
Morus003873	3.5	-1	1	21	2273	2293	.:::::::::::::: :.	AAAUUCUCUAUCUUCUGUAAG	Cleavage
Morus010187	3.5	-1	1	21	833	853	::::::: ::::.:::.:	UGGCUCUCUCUCUUUUGUUAU	Cleavage
Morus013851	3.5	-1	1	21	11667	11687	:::.::::::.:::::.	AAUGUCUUUAUCUUUUGUCAG	Cleavage
Morus005452	3.5	-1	1	21	7877	7897	:::.::::::.:::.::	AAUGUCUUUAUCUUUUGUUAA	Cleavage
Morus010217	3.5	-1	1	21	5554	5574	::.:.:::::: ::::::	GACCUUUUUAUCUUGUGUCAA	Cleavage
Morus025645	3.5	-1	1	21	4273	4293	::::::.::::: ::.::	UCUCUCUCUGUCUUCCGUUAA	Cleavage
Morus015983	3.5	-1	1	21	25046	25066	:::.::::::.:::::.	AAUGUCUUUAUCUUUUGUCAG	Cleavage
Morus016136	3.5	-1	1	21	1932	1952	:.:.:::::.::::::. :	CCGUUUUCUAUUUUCUGUUUA	Cleavage
Morus011264	3.5	-1	1	21	2230	2250	.:.:.:::.::.::::::	UAUUUUUUUAUUUUUUGUCAA	Cleavage
Morus003772	3.5	-1	1	21	103	123	:::::.: :::::: ::::	UGGCUCUUUUUCUUCUCUCAA	Cleavage
Morus000784	3.5	-1	1	21	1629	1649	:::::: :::::::::. :	CAGCUCUCGAUCUUCUGUUUA	Cleavage
Morus004237	3.5	-1	1	21	393	413	:::::.: ::::.:::..:	AAGCUCUUUUUCUUUUGUUGA	Cleavage
Morus009110	3.5	-1	1	21	6514	6534	:::.:.:::.::.:: :::	UCGCUUUUUAUUUUUUGCCAA	Cleavage
Morus019032	3.5	-1	1	21	6976	6996	::::::: :.:::::: ::	UAGCUCUCUUUUUUCUGUAAA	Cleavage
Morus016497	3.5	-1	1	21	5924	5944	:: :: .:::.::.::::::	AUGAUCAUUAUUUUUUGUCAA	Cleavage
Morus013145	4	-1	1	21	2739	2759	:::::.::: :: :.::::::	GUGCUUUCUUUCAUUUGUCAA	Cleavage
Morus020718	4	-1	1	21	8756	8776	:::::.:.::: ::.:::::	GUGCUUUUUAUGUUUUGUCAU	Translation
Morus004831	4	-1	1	21	3539	3559	:::::::.: : ::::::.::	GUGCUCUUUCUAUUCUGUUAA	Translation
Morus011698	4	-1	1	21	4314	4334	:: : :.:.:.:::::::.:	UUGGUGUUUGUUUUCUGUCGA	Cleavage
Morus011698	4	-1	1	21	9178	9198	:: : :.:.:.:::::::.:	UUGGUGUUUGUUUUCUGUCGA	Cleavage
Morus016275	4	-1	1	21	520	540	::::: :::.::: ::::::	GUGCUGUCUGUCUGCUGUCAU	Cleavage
Morus014761	4	-1	1	21	1451	1471	:: ::.:::::.::.:::.:	GUUCUUUCUAUUUUUUGUUAU	Cleavage
Morus024683	4	-1	1	21	4885	4905	::: :.:.:::.:::::::.	GUGAUUUUUAUUUUCUGUCGU	Cleavage
Morus020837	4	-1	1	21	2492	2512	:: ::::.:.::::.:: :::	GUCCUCUUUGUCUUUUGGCAA	Cleavage
Morus008642	4	-1	1	21	700	720	::: :.:.:.:.::.:::.::	GUGGUUUUUGUUUUUUGUUAA	Cleavage
Morus015721	4	-1	1	21	1993	2013	:: :::::: :::::: ::::	GUUCUCUCUCUCUUCUCUCAA	Cleavage
Morus015685	4	-1	1	21	1185	1205	:::::: ::::::::::.	CUGCUCUAUAUCUUCUGUUUC	Cleavage
Morus023933	4	-1	1	21	5592	5612	:: .:::.: ::::.::::::	GUUUUCUUUUUCUUUUGUCAA	Cleavage
Morus002719	4	-1	1	21	1141	1161	::::.:.::::::.: :::	UUGCUUUUUAUCUUUUUUCAU	Cleavage
Morus005929	4	-1	1	21	2875	2895	::.:::.::::::.::: :	CUGUUCUUUAUCUUUUGUGAU	Cleavage
Morus025479	4	-1	1	21	979	999	::.::::: ::::.::: ::	UUGUUCUCUUUCUUUUGUAAA	Cleavage
Morus009785	4	-1	1	21	596	616	::.:.:.:.:.:::: ::::	UUGUUUUUUGUUUUCUAUCAA	Cleavage
Morus006183	4	-1	1	21	1623	1643	::.:.:: :::::.:::::	UUGUUUUCAAUCUUUUGUCAU	Cleavage
Morus010044	4	-1	1	21	511	531	::.:::.: ::::.:::.:.	UUGUUCUUUUUCUUUUGUUAG	Cleavage
Morus021195	4	-1	1	21	690	710	::::.::: :.::::: :::	AUGCUUUCUUUUUUCUGACAA	Cleavage
Morus024956	4	-1	1	21	5843	5863	: :::::: :.::.:::.::	UUUCUCUCUCUUUUUUGUUAA	Cleavage
Morus023519	4	-1	1	21	3467	3487	::::::. ::.:::::: ::	CUGCUCUUCAUUUUCUGUAAA	Cleavage
Morus007597	4	-1	1	21	207	227	::.:::. .::::.:::.::	UUGUUCUUGGUCUUUUGUUAA	Cleavage
Morus001180	4	-1	1	21	211	231	: .:.:.:::.::.:::.::	UUUUUUUUUAUUUUUUGUUAA	Cleavage
Morus027809	4	-1	1	21	1859	1879	::.:.:.:::.::.:::...	CUGUUUUUUAUUUUUUGUUGG	Cleavage
Morus010428	4	-1	1	21	13818	13838	::::::::.::: ::: ::.	UUGCUCUCUGUCUACUGACAG	Cleavage
Morus023372	4	-1	1	21	102	122	::::::: .::::::::	UCUCUCUCUACUUUCUGUCAC	Translation
Morus006846	4	-1	1	21	971	991	:::.::::::::::.:	CCUAUCUUUAUCUUCUGUUAU	Cleavage
Morus025172	4	-1	1	21	586	606	.::::::::::::::.	CAAAAUUCUAUCUUCUGUCAG	Cleavage
Morus021896	4	-1	1	21	2464	2484	.::::::::::::.::	ACAAGUUCUAUCUUCUGUUAA	Cleavage
Morus020564	4	-1	1	21	1111	1131	: .::::: ::::::::::	AUUUUCUCUUUCUUCUGUCAC	Cleavage
Morus001475	4	-1	1	21	1491	1511	::.:.:::.::::::.:	GAACUUUUUAUUUUCUGUUAC	Cleavage
Morus015946	4	-1	1	21	488	508	::::. :::::::::::	UCACUCUUGAUCUUCUGUCAU	Cleavage
Morus015314	4	-1	1	21	555	575	: ::::::::.::.: :.::	UUUCUCUCUAUUUUUUUUUAA	Cleavage
Morus008100	4	-1	1	21	388	408	::.::: :.::::.:::...	UUGUUCUGUGUCUUUUGUUGG	Cleavage
Morus025001	4	-1	1	21	642	662	: .:.:.:::.::.:::.::	UUAUUUUUUAUUUUUUGUUAA	Cleavage
Morus012709	4	-1	1	21	7640	7660	: ::::::::.:::::: :	UUCCUCUCUAUUUUCUGUAAU	Cleavage
Morus017272	4	-1	1	21	2297	2317	: :::::: :.::.::::.:	CUUCUCUCUUUUUUUUGUCGA	Cleavage
Morus014433	4	-1	1	21	3227	3247	: ::::.:::.::.:::...	AUUCUCUUUAUUUUUUGUUGG	Cleavage
Morus012261	4	-1	1	21	4648	4668	: :::::: ::::::: :::	UUUCUCUCUCUCUUCUGACAA	Cleavage
Morus023489	4	-1	1	21	546	566	::.:: :::::::::..:	UGUCUUUCCAUCUUCUGUUGA	Cleavage
Morus018979	4	-1	1	21	1465	1485	:.::::: :.::::::.:	UGGUUCUCUUUUUUCUGUUAU	Cleavage
Morus015689	4	-1	1	21	1095	1115	.:.:.:::.::.::::.:	UAUUUUUUUAUUUUUUGUCGA	Cleavage
Morus005118	4	-1	1	21	3070	3090	: :::::::::: .:::..:	UUUCUCUCUAUCUGUUGUUGA	Cleavage
Morus012014	4	-1	1	21	5036	5056	: ::.:.: :.:::::::::	CUUCUUUUUUUUUUCUGUCAA	Cleavage
Morus016112	4	-1	1	21	344	364	:.:::.:.::.::::::	AAAGUUUCUGUUUUUUGUCAA	Cleavage
Morus027148	4	-1	1	21	3113	3133	::.:.::::::::::..	CCACUUUUUAUCUUCUGUUGC	Cleavage
Morus022281	4	-1	1	21	2015	2035	:.:.:::.::::::::.	UUAAUUUUUAUUUUCUGUCAG	Cleavage
Morus021891	4	-1	1	21	3837	3857	: ::::. ::.::::::.::	UUUCUCUUAAUUUUCUGUUAA	Cleavage
