# Supplementary material for: Hierarchical Action of Mulberry miR156 in the Vegetative Phase Transition
Source: Int J Mol Sci. 2021 May 24;22(11):5550. doi: 10.3390/ijms22115550 (PMC8197408; doi:10.3390/ijms22115550)
Supplement: Supplementary file 1 [file ijms-22-05550-s001.zip › ijms-1166087-supplmentary/Table S2.xlsx]

## Sheet: Sheet1
Table S2. Target MnSPL genes of mno-miR156 predicted by psRNATarget.
Target_Acc.	Gene name	Expectation	Target_start	Target_end	Target_aligned_fragment	Inhibition
Morus010792	MnSPL16A	0	1554	1574	GUGCUCUCUAUCUUCUGUCAA	Cleavage
Morus010123	MnSPL13	1	2201	2221	GUGCUCUCUAUCUUCUGUCAU	Cleavage
Morus018032	MnSPL15	1	2589	2609	GUGCUCUCUCUCUUCUGUCAA	Cleavage
Morus015493	MnSPL2	1	2135	2155	GUGCUCUCUCUCUUCUGUCAA	Cleavage
Morus014488	MnSPL4	1	2018	2038	UUGCUCUCUCUCUUCUGUCAA	Cleavage
Morus017456	MnSPL16B	2	1220	1240	GUGCUCUCUCUCUUCUGUCAU	Cleavage
Morus026457	MnSPL6	2	2801	2821	GUGCUCUCUCUCUUCUGUCAU	Cleavage
Morus021787	MnSPL10	2	866	886	GUGCUCUCUCUCUUCUGUCAU	Cleavage
Morus010322	MnSPL2	2.5	1416	1436	UUGCUUUCUCUCUUCUGUCAU	Cleavage
Morus009607	MnSPL3	2.5	10311	10331	AUGUUCUCUCUCUUCUGUCAU	Cleavage
Morus011281	MnSPL7	4.5	4666	4686	GAUGUCUCUUUCCUCUGUCAG	Translation
Morus009607	MnSPL3	5	3569	3589	UUCCUCUAUAUGUUUUUUCAA	Translation
Morus024784	MnSPL14	5	4342	4361	UUGCUCAC-GUUUUCUGUUGA	Cleavage
Expectation value is less than 5.0.
