# Supplementary material for: Hierarchical Action of Mulberry miR156 in the Vegetative Phase Transition
Source: Int J Mol Sci. 2021 May 24;22(11):5550. doi: 10.3390/ijms22115550 (PMC8197408; doi:10.3390/ijms22115550)
Supplement: Supplementary file 1 [file ijms-22-05550-s001.zip › ijms-1166087-supplmentary/Table S3.xlsx]

## Sheet: Sheet1
Table S3. SPL genes in Mulberry.
GeneID1	GeneID2	Gene name	Gene Length	CDS Length	Exon Number	Strand
Morus009607	XM_010107881.1	MnSPL3	10219	480	2	+
Morus010123	XM_010088675.1	MnSPL13	2469	1200	3	-
Morus010322	XM_010093178.1	MnSPL5	1381	630	2	-
Morus010792	XM_010114085.1	MnSPL16A	1816	1239	3	-
Morus011281	XM_010107368.1	MnSPL7	5842	2535	12	+
Morus013868	XM_010093111.1	MnSPL1	5282	3081	10	-
Morus014488	XM_010109861.1	MnSPL4	1855	513	2	-
Morus015493	XM_010104394.1	MnSPL2	2478	1503	4	-
Morus017456	XM_010092348.1	MnSPL16B	1515	1041	3	-
Morus018032	XM_010104258.1	MnSPL15	2947	1110	3	+
Morus021787	XM_010090955.1	MnSPL10	2565	1302	3	+
Morus021788	XM_010090956.1	MnSPL8	2020	1095	3	-
Morus024784	XM_010096191.1	MnSPL14	5168	3129	10	-
Morus025152	XM_010101417.1	MnSPL12	6389	3072	10	-
Morus026457	XM_010093307.1	MnSPL6	3240	1491	3	-
Gene_ID1: The ID of genes in Morus DB (https://morus.swu.edu.cn/).
Gene_ID2: The ID of genes in NCBI (https://www.ncbi.nlm.nih.gov/).
