# Supplementary material for: Hierarchical Action of Mulberry miR156 in the Vegetative Phase Transition
Source: Int J Mol Sci. 2021 May 24;22(11):5550. doi: 10.3390/ijms22115550 (PMC8197408; doi:10.3390/ijms22115550)
Supplement: Supplementary file 1 [file ijms-22-05550-s001.zip › ijms-1166087-supplmentary/Table S4.xlsx]

## Sheet: Sheet1
Table S4. Probes used in RT-qPCR, Northern Blots, Genes clone and Vector construction.
Name	Sequence (5’-3’)
Small RNAs RT-qPCR.
mno-miR172-F2	gcgcAGAATCTTGATGATGCTGCAT
mno-miR156-F2	gcgcTTGACAGAAGATAGAGAGCAC
mno-miR166b-F2	TCGGACCAGGCTTCATTCCC
Mn_U6-F2	GGAACGATACAGAGAAGATTAGCATGGC
Small RNAs Northern Blot.
T7_mno-miR156c	gtaatacgactcactatagggagaTTGACAGAAGATAGAGAGCAC
T7_Mn_U6	gtaatacgactcactatagggagaGGAACGATACAGAGAAGATTAGCATGGC
Over and suppressed expression of miR156.
Pre-miR156-F	AGCTATAGCAGTAGTATCTTGC
Pre-miR156-R	CTAACATGTAAGTCATCTATC
STTM-156cd	GTGCTCTCTATctaCTTCTGTCAAGTTGTTGTTGTTATGGTCTAGTTGTTGTTGTTA
	TGGTCTAATTTAAATATGGTCTAAAGAAGAAGAATATGGTCTAAAGAAGAAGAA
	TGTGCTCACTCTctaCTTCTGTCAA
STTM-156ce	GTGCTCTCTATctaCTTCTGTCAAGTTGTTGTTGTTATGGTCTAGTTGTTGTTGTTAT
	GGTCTAATTTAAATATGGTCTAAAGAAGAAGAATATGGTCTAAAGAAGAAGAAT
SPL genes RT-qPCR.
Q- Morus024784F	TATGGAGGATTCGGATTG
Q- Morus024784R	CTACTAGATGCCAGTTTCG
Q- Morus021787F	GAACGCCAAGGATTACCA
Q- Morus021787R	ACATGAAACCGGCTACACT
Q- Morus015493F4	GTTCATTTATTCTGCTGGTT
Q- Morus015493R4	TCTTAGGATTCTCGGTTG
Q- Morus017456F	ATGCAGGGACTATCACAGA
Q- Morus017456R	GTCAAACTCCACCAAGGA
Q- Morus010123F	ACACTCGGATTGTGCTCT
Q- Morus010123R	CTGAACTCATGGGCTCTAA
Q- Morus026457F	GAGCTCTAATCCAATGCGAAAAC
Q- Morus026457R	GAATTCGGAGAAATCAAGGTTCC
Q- Morus010792F1	ACTGTGAAAGGCATGTGG
Q- Morus010792R1	ATTGAAGGGTGTTGGAGG
Q- Morus014488F	TAGCGTTGACTTGACCGACT
Q- Morus014488R	CATTGACGAGGACGACTGTG
Q- Morus021788-R	TTGCCTGAAACAATCTAACG
Q- Morus021788-F	AGCAGCCAAACCAACAAG
Q- Morus013868-F	ACCTGAAGATTATGCTCGTT
Q- Morus013868-R	GCTGCTTACTGGCTCATT
Q- Morus011281-F	AGGTAAACGGAGTTGTCG
Q- Morus011281-R	GAACCATCTGGCTGCTAA
Q- Morus025152-F	CACCAATGCCAAGGACTA
Q- Morus025152-R	ATTATGACCAGCCAAACG
Identify the target gene of miR156 by dual-Luciferase Reporter assay system.
LUC-032CS-F	aattctagagaacccCTGATGATAGGGCAAGAATC
LUC-032CS-R	gaattcctgcagcccCCAAATTGGTAAACCACATG
LUC-123CS-F	aattctagagaacccACAATCAACAGCAGCCACAC
LUC-123CS-R	gaattcctgcagcccCTGAACTCATGGGCTCTAAG
LUC-792CS-F	aattctagagaacccCTTTGGCTCCACCAGGAAAG
LUC-792CS-R	gaattcctgcagcccATCCACAGGCCTGTTCTTTG
LUC-281CS-F	aattctagagaacccGCTGATTTGAGGCTCTTGCA
LUC-281CS-R	gaattcctgcagcccCCATTATCTTCGTATCCTGC
LUC-488CS-F	aattctagagaacccGCATGATGATCAGAAGCAGA
LUC-488CS-R	gaattcctgcagcccTCGTTTTGGTGATAACAGTG
LUC-493CS-F	aattctagagaacccGAAGGCTAAAGTTAGGATGG
LUC-493CS-R	gaattcctgcagcccTTGAGTCTGTGTGGTGGTC
LUC-456CS-F	aattctagagaacccGTGGAGCAAAGGAACTCTCA
LUC-456CS-R	gaattcctgcagcccTTCCTAAACCACGGTAGTGC
LUC-784CS-F	aattctagagaacccTGCAGAAGACCAAAATGCCG
LUC-784CS-R	gaattcctgcagcccAGAGCTGAATCTCAGAAAGC
LUC-457CS-F	aattctagagaacccTCATCCATCCCATTGGCATC
LUC-457CS-R	gaattcctgcagcccCTCCATGTCTTTCCATGGATC
Identify the interaction between SPLs and miR172 by yeast one-hybrid system.
pGADT7-adaptor-F	ccatggaggccagtgaa
pGADT7-adaptor-R	cgagctcgatggatc
Identify the interaction between SPLs and miR172 by dual-Luciferase Reporter assay system.
pGreenll 62-SK-adaptor-F	actagtggatccccc
pGreenll 62-SK-adaptor-F	gaattcctgcagccc
Pro-miR172-F	gaattcctgcagcccCAGACATTTAATGACTCGCG
Pro-miR172-R	actagtggatcccccGTGTGAGGAAGTGAGTTTGT
SPL genes clone.
Morus026457-F	ATGGAGTCTTGGAATTTCGC
Morus026457-R	TTAAGCAGTTGGGAAACAGC
Morus025152-F	ATGGAGGCGAAATTTGGAGG
Morus025152-R2	TGCACCTGAAGATATTCTCG
Morus024784-F	ATGGAAGAGGTGGGCGC
Morus024784-R2	TTGTGGTGATTGCTTCTGC
Morrus021788-F	ATGCTAGACTACGAATGGG
Morus021788-R	TTACCCACTTGAGAAAAACAG
Morus021787-F	ATGGAAATCAATGGAAGC
Morus021787-R2	TTACAAGGGAATATTTTGAGATCG
Morus014488-F	ATGGAACCGAGCAGAGG
Morus014488-R	TCAGTTGGAGCCTTCTCTATG
Morus013868-F	ATGGAGGCCAGATTTGGC
Morus013868-R2	GATACAGAGACCGTTTGATG
Morus01128-1F	ATGGAAGGAGCATCGTCTC
Morus011281-R2	TTGGTGCCGAAGTCTTCTAG
Morus010123-F	ATGGAGTTGGGCAAACTTG
Morus010123-R	CTACCCCCAATGAGATGG
Morus018032-F	ATGGAGACCAAATGGGTC
Morus018032-R	CTAGAGTGACCAGTGCATGTGCTG
Morus017456-F	ATGGAGGATGAATCAAAGATCAAATTG
Morus017456-R	CTATGGAGGTATATGGCTACC
Morus015493-F	ATGGAGTGGAATTCAAAAGCTTC
Morus015493-R	CTACTTGAAGTGTGAGGAATAAAAAG
Morus010792-F	ATGGAGTGGGACTTGAAGG
Morus010792-R	CTACTCCAACGAAATCGGAAG
